# Supplementary material for: Effectiveness and safety of combining SGLT2 inhibitors and GLP-1 receptor agonists in individuals with type 2 diabetes: a systematic review and meta-analysis of cohort studies
Source: Diabetologia. 2025 Oct 21;69(1):36–49. doi: 10.1007/s00125-025-06565-6 (PMC12686040; doi:10.1007/s00125-025-06565-6)
Supplement: Supplementary file 2 — ESM Dataset (XLSX 18 KB) [file 125_2025_6565_MOESM2_ESM.xlsx]

## Sheet: Sheet1
study	high_risk	rob	data_source	confounding	hba1c	dm_years	egfr	ascvd_mace	mace	high_risk_mace	mace_n_exp	mace_events_exp	mace_n_cont	mace_events_cont	sglt2	mace_n_sglt2	mace_events_sglt2	glp_1_ra	mace_n_glp1_ra	mace_events_glp1_ra	acm	acm_n_exp	acm_events_exp	acm_n_cont	acm_events_cont	cvm	cvm_n_exp	cvm_events_exp	cvm_n_cont	cvm_events_cont	mi	mi_n_exp	mi_events_exp	mi_n_cont	mi_events_cont	stroke	stroke_n_exp	stroke_events_exp	stroke_n_cont	stroke_events_cont	hhf	hhf_n_exp	hhf_events_exp	hhf_n_cont	hhf_events_cont	kf	kf_n_exp	kf_events_exp	kf_n_cont
Riley et al (2023) [41]	0	serious	1	1	183209 has a hba1c >7%	15		0	0	0					0			0			1	106869	2620	202567	9263	0					1	98746	2666	185828	5696	1	99277	3262	186395	6687	0					1	85145	6440	161915
Marfella et al (2024) [39]	1	criticial	0	0	7.6	15		1	1	1	214	13	229	65	1	99	26	1	130	39	0					0					0					0					0					0
Lau et al (2022) [35]	0	low	1	1	9	8.7	114	0	1	1	1461	38	1427	37	0			1	1427	37	1	1461	28	1427	36	0					0					0					1	1461	8	1427	13	1	1461	1	1427
Luo et al (2023) [38]	0	serious	1	1	8.6	8	93	0	0	0					0			0			1	1116	15	558	13	0					1	1116	21	558	22	1	1116	14	558	16	0					0
Wang et al (2023)	0	high			8.5	8		0	0	0					0			0			1	62	0	63	0	0					0					0					0					0
Lopez et al (2022) [37]	1	serious	0	1	8		55	0	1	1	343	45	343	87	1	343	87	0			0					0					0					0					1	343	29	343	28	0
Dave et al (2021) [30]	0	serious	0	1	8.4			0	1	1	12584	107	12584	129	0			0			1	12584	25	12584	34	0					1	12584	60	12584	76	1	12584	30	12584	26	1	12584	141	12584	206	0
Gorgojo-Martínez et al (2017) [31]	0	serious	0	1	7.4	11	93	0	0	0					0			0			1	109	0	104	1	0					0					0					0					0
Simms-Williams et al (2024a) [43]	1	serious	1	1	8.1	11		1	1	0	6696	45	6696	113	0			1	6696	113	1	6696	41	6696	102	1	6696	7	6696	32	1	6696	24	6696	60	1	6696	15	6696	30	0					1	6696	13	6696
Simms-Williams et al (2024a) [43]	1	serious	1	1	8.1	11		1	0	1	1821	21	1865	63	0			0	1865	63	0	1821	21	1865	63	0					0					0					0					0	1821	9	1865
Simms-Williams et al (2024a) [43]	0	serious	1	1	8.1			1	0	1	4875	24	4831	50	0			0	4831	50	0	4875	25	4831	44	0					0					0					0					0	4875	4	4831
Simms-Williams et al (2024b) [43]	1	serious	1	1	8.1	11		1	1	0	8942	55	8942	141	1	8942	141	0			1	8942	50	8942	130	1	8942	13	8942	44	1	8942	30	8942	75	1	8942	15	8942	33	0					1	8942	10	8942
Simms-Williams et al (2024b) [43]	1	serious	1	1	8.1	11		1	0	1	2416	33	2410	75	0	2410	75	0			0	2416	27	2410	65	0					0					0					0					0	2416	5	2410
Simms-Williams et al (2024b) [43]	0	serious	1	1	8.1			1	0	1	6526	22	6532	66	0	6532	66	0			0	6526	23	6532	65	0					0					0					0					0	6526	5	6532
Schechter et al (2023) [42]	0	moderate	1	1	9	10	91	0	0	0					0			0			0					0					0					0					0					1	475	8	3424
Kobayashi et al (2023) [34]	0	criticial	1	1	8.4		76	0	0	0					0			0			0					0					0					0					0					1	186	32	186
Liu et al (2025) [36]	1	serious	1	1	7.4	8		0	1	1	208	40	208	63	1	208	63	0			1	208	1	208	6	1	208	1	208	4	1	208	9	208	12	1	208	9	208	20	1	208	10	208	13	0
Patel et al (2024) [40]	1	serious	1	1	10091 has a HbA1c ≥7%			0	0	0					0			0			1	7044	233	7044	357	0					0					0					1	7044	1291	7044	1932	1	7044	50	7044
Chaiyakunapruk et al (2025) [29]	1	serious	0	1	8		88	1	1	1	34690	1291	130220	8468	1	130220	8468	0			0					0					1	34690	290	130220	1663	1	34690	206	130220	1282	0					0
Jensen et al (2020) [32]	0	serious	1	0		7		1	1	1	1823	23	14841	367	1	8326	367	1	6515	330	1	1823	19	14841	697	0					0					0					0					0
Jhu et al (2024) [33]	0	serious	1	1	8.2		88	1	1	1	61438	2635	60480	3181	1	60480	3181	0			1	70482	1081	70684	1868	0					0					0					0					1	70974	95	71019
[truncated: 31 more columns]
